# Supplementary material for: Carbon Quantum Dots Accelerating Surface Charge Transfer of 3D PbBiO2I Microspheres with Enhanced Broad Spectrum Photocatalytic Activity—Development and Mechanism Insight
Source: Materials (Basel). 2023 Jan 27;16(3):1111. doi: 10.3390/ma16031111 (PMC9918922; doi:10.3390/ma16031111)
Supplement: Supplementary file 1 [file materials-16-01111-s001.zip]

Archive with 1 entries (1 files):
- materials-2104050-supplementary.pdf
